# Supplementary material for: Dietary factors associated with breast cancer among women in Ethiopia: a systematic review and meta-analysis of case–control studies
Source: Front Nutr. 2025 Feb 17;12:1499634. doi: 10.3389/fnut.2025.1499634 (PMC11872731; doi:10.3389/fnut.2025.1499634)
Supplement: Supplementary file 1 [file Table_1.xlsx]

## Sheet: Sheet1
	Supplementary table 1: Risk of bias assessment Tool of Eligible Articles by using Newcastle–Ottawa scale (NOS) (Hoy et al 2021)
NO	Study ID	Case definition	Selection of cases	Selection of controls	Definition of controls	Control for most important factors	Control for any additional factors	Ascertainment of exposure	Same method of ascertainment of cases and controls	Non-response rate	NOS
1	Tolessa et al	Low risk	Low risk	Low risk	Low risk	High risk	High risk	Low risk	Low risk	Low risk	Low risk
2	Teshale et al	Low risk	Low risk	High risk	Low risk	Yes	No	Low risk	Low risk	Low risk	Low risk
3	Hassen et al	Low risk	Low risk	Low risk	Low risk	Low risk	High risk	Low risk	Low risk	High risk	Low risk
4	Letta et al	Low risk	Low risk	High risk	Low risk	High risk	High risk	Low risk	Low risk	High risk	Moderate risk
5	Tseganesh et al	Low risk	Low risk	High risk	Low risk	Yes	No	Low risk	Low risk	Low risk	Low risk
6	Duche et al	Low risk	Low risk	Low risk	Low risk	Low risk	Low risk	Low risk	Low risk	Low risk	Low risk
7	Kebede et al	Low risk	Low risk	Low risk	Low risk	High risk	High risk	Low risk	Low risk	High risk	Low risk
8	Mengesha et al	Low risk	Low risk	High risk	Low risk	High risk	High risk	Low risk	Low risk	High risk	Moderate risk
22	Risk of bias assessment tool: Yes (1); No (0)
23	1. Case definition	Compareable groups	Compareable groups	Compareable groups	Compareable groups	Compareable groups	Compareable groups	Compareable groups	Compareable groups	Compareable groups
24	2. Selection of cases	Cases and controls matched appropraitely	Cases and controls matched appropraitely	Cases and controls matched appropraitely	Cases and controls matched appropraitely	Cases and controls matched appropraitely	Cases and controls matched appropraitely	Cases and controls matched appropraitely	Cases and controls matched appropraitely	Cases and controls matched appropraitely
25	3. Selection of controls	Similar criteria used for identification of cases & controles	Similar criteria used for identification of cases & controles	Similar criteria used for identification of cases & controles	Similar criteria used for identification of cases & controles	Similar criteria used for identification of cases & controles	Similar criteria used for identification of cases & controles	Similar criteria used for identification of cases & controles	Similar criteria used for identification of cases & controles	Similar criteria used for identification of cases & controles
26	4. Definition of controls	Valid & reliable measurement for exposure	Valid & reliable measurement for exposure	Valid & reliable measurement for exposure	Valid & reliable measurement for exposure	Valid & reliable measurement for exposure	Valid & reliable measurement for exposure	Valid & reliable measurement for exposure	Valid & reliable measurement for exposure	Valid & reliable measurement for exposure
27	5. Control for most important factors	Similar exposure for measurement	Similar exposure for measurement	Similar exposure for measurement	Similar exposure for measurement	Similar exposure for measurement	Similar exposure for measurement	Similar exposure for measurement	Similar exposure for measurement	Similar exposure for measurement
28	6. Control for any additional factors	Confounder factor identified	Confounder factor identified	Confounder factor identified	Confounder factor identified	Confounder factor identified	Confounder factor identified	Confounder factor identified	Confounder factor identified	Confounder factor identified
29	7. Ascertainment of exposure	Strategies to deal with confounders	Strategies to deal with confounders	Strategies to deal with confounders	Strategies to deal with confounders	Strategies to deal with confounders	Strategies to deal with confounders	Strategies to deal with confounders	Strategies to deal with confounders	Strategies to deal with confounders
30	8. Same methods of ascertainment for cases and controls	Outcomes assessed in valid & reliable way	Outcomes assessed in valid & reliable way	Outcomes assessed in valid & reliable way	Outcomes assessed in valid & reliable way	Outcomes assessed in valid & reliable way	Outcomes assessed in valid & reliable way	Outcomes assessed in valid & reliable way	Outcomes assessed in valid & reliable way	Outcomes assessed in valid & reliable way
31	9. Non-response rate	The exposure period of interest long enough	The exposure period of interest long enough	The exposure period of interest long enough	The exposure period of interest long enough	The exposure period of interest long enough	The exposure period of interest long enough	The exposure period of interest long enough	The exposure period of interest long enough	The exposure period of interest long enough
		Appropraite statistical analysis used	Appropraite statistical analysis used	Appropraite statistical analysis used	Appropraite statistical analysis used	Appropraite statistical analysis used	Appropraite statistical analysis used	Appropraite statistical analysis used	Appropraite statistical analysis used	Appropraite statistical analysis used
	The overall risk of bias scored based on the number of high risk of bias per study: low risk (≤2), moderate risk (3–4), and high risk (≥5).
